# Supplementary material for: Ring Chromosome 20 Syndrome: Genetics, Clinical Characteristics, and Overlapping Phenotypes
Source: Front Neurol. 2020 Dec 8;11:613035. doi: 10.3389/fneur.2020.613035 (PMC7753021; doi:10.3389/fneur.2020.613035)
Supplement: Supplementary file 1 [file Data_Sheet_1.xlsx]

## Sheet: SuppTableA
Supplementary Table S1. Cytogenetics and molecular genetics data on r(20) patients reported in the literature. The information for each manuscript includes: complete reference, number of reported patients, sex of each patient, age at diagnosis, age of epilepsy onset, type of analyzed sample(s), number of metaphases scored, percetange of r(20), list of analyses performed, and data on r(20) structu…
Reference		Number of patients reported	Comments	Sex	Age at diagnosis (yrs)	Age of epilepsy onset (yrs)	Sample analyzed	Methapases analyzed Number	r(20) %	chr(20) monosomy %	r(20)/chr(20) rearrangements %	Analyses performed	r(20) structure
Giardino's group, unreported patients		2	See Giardino et al, 2010 for methods	F	52	4	PB	100	53	5		CK, FISH with chr20 alphoid probe, FISH with 20p and 20q subtelomeric probes, FISH with telomeric probes, BAC FISH with CHRNA4 and KCNQ2 probes, CGH-array Agilent 244A (average resolution ~30kb), molecular analysis of polymorphic loci for UPD test	no imbalances on chromosome 20
				M	33	8	PB	100	19	3
							FF	100	27
Yamagishi H, Goto M, Osaka H, Kuwajima M, Muramatsu K, Yamagata T. Praxis-induced reflex seizures in two Japanese cases with ring chromosome 20 syndrome. Epileptic Disord. 2020;22(2):214-218. doi:10.1684/epd.2020.1146		2		F	11	9			88			CK, CGH-array (array platform and resolution not reported)	no imbalances on chromosome 20
				M	16	3			63			CK, CGH-array (array platform and resolution not reported)	no imbalances on chromosome 20
Tayama T, Mori T, Goji A, Toda Y, Kagami S. Improvement of epilepsy with lacosamide in a patient with ring chromosome 20 syndrome. Brain Dev. 2020;42(6):473-476. doi:10.1016/j.braindev.2020.03.003		1		M	7	7	PB	30	13			CK
Corrêa T, Venâncio AC, Galera MF, Riegel M. Candidate Genes Associated with Delayed Neuropsychomotor Development and Seizures in a Patient with Ring Chromosome 20. Case Rep Genet. 2020;2020:5957415. Published 2020 Jan 21. doi:10.1155/2020/5957415		1		F	2	15 days	PB	100	100			CK, CGH-array Agilent 8x60K Oligonucleotide Array platform (average resolution 40 kb)	microduplication (303 kb) and microdeletion (1,4 Mb) on 20q
Unterberger I, Dobesberger J, Schober H, et al. A further case of familial ring chromosome 20 mosaicism - molecular characterization of the ring and review of the literature. Eur J Med Genet. 2019;62(11):103564. doi:10.1016/j.ejmg.2018.10.016		2	Familial case	F (mother)	20	10	PB	100	12			CK, FISH with 20p and 20q subtelomeric probes, FISH with telomeric probes, SNP-array Illumina HumanCytoSNP-12 v2.1 BeadChip (average resolution 8,2 kb)	no imbalances on chromosome 20
				F (daughter)	3	2	PB	100	50
Gago-Veiga AB, Toledano R, García-Morales I, Pérez-Jiménez MA, Bernar J, Gil-Nagel A. Specificity of electroclinical features in the diagnosis of ring chromosome 20. Epilepsy Behav. 2018;80:215-220. doi:10.1016/j.yebeh.2017.12.001		6		F	12	6	PB	100	84			CK
				F	11	2	PB	100	70			CK
				F	30	12	PB	100	20	2		CK
				F	27	13	PB	100	30			CK
				F	14	9	PB	100	46			CK
				M	17	4	PB	100	44			CK
Inal A, Chaumette B, Soleimani M, et al. Lithium improved behavioral and epileptic symptoms in an adolescent with ring chromosome 20 and bipolar disorder not otherwise specified. Clin Case Rep. 2018;6(11):2234-2239. Published 2018 Oct 12. doi:10.1002/ccr3.1796		1		F	12	6			20			CK, FISH with 20p and 20q subtelomeric probes	no imbalances on chromosome 20
Giuliano L, Fatuzzo D, Mainieri G, Sofia V, Zappia M. Phenotypical heterogeneity of morpheic seizures in ring chromosome 20 syndrome: a videopolysomnographic evidence. Neurol Sci. 2017;38(5):925-926. doi:10.1007/s10072-017-2838-4		1		F	35	10			30			CK
Vignoli A, Bisulli F, Darra F, et al. Epilepsy in ring chromosome 20 syndrome. Epilepsy Res. 2016;128:83-93. doi:10.1016/j.eplepsyres.2016.10.004			. Pts 1, 4, 5 ,6, 7, 8, 10 e 13 aleady reported in Vaudano et al, 2014 . Pt 14 already reported in Giardino et al, 2010 . Pts 11 and 17 aleady reported in Vignoli et al,2009 . Pts 20, 22 and 25 already reported in Canevini et al, 1998	F	8	Absent	PB	100	30			CK
				F	8	5	PB	100	9			CK
				F	11	1	PB	100	80			CK
				F	12	7	PB	100	40			CK
				M	12	12	PB	100	55			CK
				F	14	8	PB	100	60			CK
				F	14	6	PB	100	20			CK
				F	17	11	PB	100	24			CK
				F	18	5	PB	100	6			CK
				F	18	12	PB	100	7			CK
				F	18	9	PB	100	53			CK
				M	19	14	PB	100	5			CK
				F	22	10	PB	100	34			CK
				F	23	12	PB	100	42			CK
				F	23	9	PB	100	25			CK
				M	23	7	PB	100	23			CK
				F	27	4	PB	100	26			CK
				F	31	11	PB	100	12			CK
				M	32	8	PB	100	16			CK
				M	35	5	PB	100	83			CK
				M	36	2	PB	100	25			CK
				M	40	21	PB	100	8			CK
				M	47	11	PB	100	14			CK
				F	51	4	PB	100	41			CK
				F	59	11	PB	100	9			CK
Rodan LH, Zak M, Stavropoulos J, Joseph-George AM, Minassian BA. Co-occurrence of 16p13.11 microdeletion and ring chromosome 20 syndrome. Neurol Genet. 2016;2(1):e43. Published 2016 Jan 14. doi:10.1212/NXG.0000000000000043		1		F	16	15		139	17		0,7 double r(20)	CK, FISH with 20p and 20q subtelomeric probes, CGH-array Agilent 4x180K Oligonucleotide Array platform (average resolution not reported)	no imbalances on chromosome 20 (16p13.11 microdeletion detected)
Onder H, Tezer FI. Significant Improvements of EEG and Clinical Findings With Oral Lacosamide in a Patient With Ring Chromosome 20. Clin EEG Neurosci. 2016;47(4):330-332. doi:10.1177/1550059415593428		1		F	25	8						CK
Freire de Moura M, Flores-Guevara R, Gueguen B, Biraben A, Renault F. Long-term EEG in patients with the ring chromosome 20 epilepsy syndrome. Epilepsia. 2016;57(5):e94-e96. doi:10.1111/epi.13352		12	Cytogenetic data not reported									CK
Hirano Y, Oguni H, Nagata S. Refractory and severe status epilepticus in a patient with ring chromosome 20 syndrome. Brain Dev. 2016;38(8):746-749. doi:10.1016/j.braindev.2016.02.013		1		F	17	7	PB	30	77	3		CK
Arévalo-Sáenz A, Torres CV, Pastor J, Alonso-Cerezo C, Sola RG. Estimulacion del nucleo centromediano en la epilepsia farmacorresistente asociada al cromosoma 20 en anillo [Stimulation of the centromedian nucleus in refractory epilepsy associated to ring chromosome 20]. Rev Neurol. 2015;60(12):548-552.		1	Manuscript in spanish	F	43	6	PB	60	46.7	5	3 dicentric r(20)	CK
Vaudano AE, Ruggieri A, Vignoli A, Canevini MP, Meletti S. Emerging neuroimaging contribution to the diagnosis and management of the ring chromosome 20 syndrome. Epilepsy Behav. 2015;45:155-163. doi:10.1016/j.yebeh.2015.02.002			Retrospective analysis
Wechapinan T, Sri-Udomkajorn S, Suwannachote S. Rare epileptic syndrome of ring chromosome 20 with epileptic encephalopathy: a case report. J Med Assoc Thai. 2014;97 Suppl 6:S239-S242. PMID: 25391199.		1		F	11	6		60	28			CK
Watson A, Watson D, Taylor C. Life with r(20)-Ring chromosome 20 syndrome [published online ahead of print, 2014 Jul 16]. Epilepsia. 2014;10.1111/epi.12729. doi:10.1111/epi.12729		2		M	17	6						CK
				F	17	22 weeks	PB					CK
Vega-Zelaya L, Alonso-Cerezo C, Quesada JF, Sola RG, Pastor J. Características electroclínicas de un paciente con síndrome del cromosoma 20 en anillo [Electroclinical characteristics of a patient with ring chromosome 20 syndrome]. Rev Neurol. 2014;58(10):450-454.		1	Manuscript in spanish	M	17	3	PB	48	52			CK
Vaudano AE, Ruggieri A, Vignoli A, et al. Epilepsy-related brain networks in ring chromosome 20 syndrome: an EEG-fMRI study. Epilepsia. 2014;55(3):403-413. doi:10.1111/epi.12539		13	Pts 1-12 already reported in Avanzini et al, 2014. See epilepsy onset in patient 10 (pt 11 in Avanzini et al, 2014)	F	15	9	PB		42			CK, FISH with 20p and 20q subtelomeric probes	no imbalances on chromosome 20
				M	38	17	PB		8
				M	34	5	PB		71
				F	17	11	PB		7
				F	63	11	PB		9
				F	20	10	PB		34
				F	18	7	PB		40
				F	45	16	PB		15
				F	13	6	PB		20
				F	7	6	PB		30
				F	14	8	PB		60
				M	12	12	PB		55
				F	17	11	PB		24
Avanzini P, Vaudano AE, Vignoli A, et al. Low frequency mu-like activity characterizes cortical rhythms in epilepsy due to ring chromosome 20. Clin Neurophysiol. 2014;125(2):239-249. doi:10.1016/j.clinph.2013.07.009		12		M	38	17	PB	100	8			CK
				F	17	9	PB	100	42
				F	17	11	PB	100	7
				M	34	5	PB	100	71
				F	63	11	PB	100	9
				F	18	7	PB	100	40
				F	20	10	PB	100	34
				F	45	16	PB	100	15
				F	17	11	PB	100	24
				F	14	8	PB	100	60
				F	7	Absent	PB	100	30
				M	12	12	PB	100	55
Walleigh DJ, Legido A, Valencia I. Ring chromosome 20: a pediatric potassium channelopathy responsive to treatment with ezogabine. Pediatr Neurol. 2013;49(5):368-369. doi:10.1016/j.pediatrneurol.2013.06.005		1		F	6	6		20	55			CK
Zambrelli E, Vignoli A, Nobili L, et al. Sleep in ring chromosome 20 syndrome: a peculiar electroencephalographic pattern. Funct Neurol. 2013;28(1):47-53. PMID: 23731915; PMCID: PMC3812720.		6	Pts 4, 5 and 6 reported in Canevini et al, 1998 and re-analyzed in Giardino et al, 2010	F	31 months	Absent	PB	100	29			CK
				F	8	6	PB	100	33			CK
				F	13	9	PB	100	53			CK
				M	34	21	PB	100	13			CK
				M	30	5	PB	100	83			CK
				F	59	11	PB	100	12			CK
Tezer FI, Aktas D, Alikasifoglu M, Saygi S. Two siblings with similar phenotypes: one of them had ring 20 chromosome. Clin EEG Neurosci. 2013;44(1):58-61. doi:10.1177/1550059412451700		1	Brother with similar phenotype negative for r(20)	F	18	5	PB	50	44			CK, FISH with whole chr20 painting probe	no imbalances on chromosome 20
Dimova P, Boneva I, Todorova A, Minotti L, Kahane P. Gelastic seizures in ring chromosome 20 syndrome: a case report with video illustration. Epileptic Disord. 2012;14(2):181-186. doi:10.1684/epd.2012.0508		1		F	13	9	PB	50	25			CK
Cabras V, Erriu M, Loi M, Milia A, Montaldo C, Nucaro AL. Ring 20 syndrome mosaicism and epilepsy: a case with duplication of two BAC clones in 20q11.21-q11.22 defined by genome array-CGH. J Clin Pathol. 2012;65(9):851-853. doi:10.1136/jclinpath-2011-200573		1		F	15	1	PB	50	40			CK, FISH with whole chr20 painting probe, BAC array Technogenetics Bouty (average resolution of about 0.6 Mb). FISH with BAC clones (Technogenetics-Bouty FISH with confirmation probes).	Microduplication on 20q11.21q11.22 (118-121kb)
Elens I, Vanrykel K, De Waele L, et al. Ring chromosome 20 syndrome: electroclinical description of six patients and review of the literature. Epilepsy Behav. 2012;23(4):409-414. doi:10.1016/j.yebeh.2012.02.008		6	Patient 4 t(3;4) in 8% of cells	F	4	4	PB	25	100			CK
				M	8	6	PB	20	40			CK
				M	53	6	PB	26	16			CK	microdeletion on 20p and 20q
				F	66	16	FF	50	18			CK
				M	22	13	PB	40	13			CK
				M	19	5	PB		100			CK
Gahr M, Kerling F, Ludolph A, Plener P. Cognitive impairment and abnormal behaviour related to ring chromosome 20 aberration. J Autism Dev Disord. 2012;42(6):1146-1148. doi:10.1007/s10803-011-1346-2		1		M	13	9	PB	50	30			CK, FISH with 20p and 20q subtelomeric probes	no imbalances on chromosome 20
Kamoun FF, Ellouz EJ, Hsairi IG, Triki CC. Frontal motor seizure following non-convulsive status epilepticus in ring chromosome 20 syndrome. Neurosciences (Riyadh. 2012;17(1):74-77. PMID: 22246017		1	Patient already reported in Helghezal et al, 2007	F	17	3		20	70	7	8 duplicated r(20)	CK, iFISH with chr20 probe, FISH with 20p and 20q subtelomeric probes, BAC FISH with with CHRNA4 and KCNQ2 probes	no imbalances on chromosome 20
Meletti S, Vignoli A, Benuzzi F, et al. Ictal involvement of the nigrostriatal system in subtle seizures of ring chromosome 20 epilepsy. Epilepsia. 2012;53(8):e156-e160. doi:10.1111/j.1528-1167.2012.03568.x				F	14	9		100	53			CK
Cignini P, Dugo N, Giorlandino C, et al. Prenatal diagnosis of a fetus with a ring chromosome 20 characterized by array-CGH. J Prenat Med. 2012;6(4):72-73. PMID: 23272278; PMCID: PMC3530963.		1	Prenatal diagnosis	F	Prenatal diagnosis	Absent	AF	50	88	12		CK, CGH-array (array platform and average resolution not reported)	20pter microdeletion (632.2 kb) and 20qter microdeletion (779.9 kb)
Radhakrishnan A, Menon RN, Hariharan S, Radhakrishnan K. The evolving electroclinical syndrome of "epilepsy with ring chromosome 20". Seizure. 2012;21(2):92-97. doi:10.1016/j.seizure.2011.09.009		3		M	15	5			25			CK
				M	10	2.5			6			CK
				M	20	10			40			CK
Villéga F, Ngayap H, Espil-Taris C, et al. Polymorphisme d'expression de l'atteinte épileptique et cognitive du syndrome du chromosome 20 en anneau [Polymorphic expression of epilepsy and cognitive impairment in ring chromosome 20 syndrome]. Arch Pediatr. 2011;18(4):394-396. doi:10.1016/j.arcped.2010.12.025		1	Manuscript in french	F	13	Absent	PB		77			CK, CGH-array (array platform and average resolution not reported)	20p13 microdeletion (1,79-1,84Mb)
Cappanera S, Passamonti C, Zamponi N. New association between ring chromosome 20 syndrome and hypomelanosis of Ito. Pediatr Neurol. 2011;45(5):341-343. doi:10.1016/j.pediatrneurol.2011.08.006		1		F	12	5	PB		34			CK, FISH with 20p and 20q subtelomeric probes	no imbalances on chromosome 20
							FF		8
Conlin LK, Kramer W, Hutchinson AL, et al. Molecular analysis of ring chromosome 20 syndrome reveals two distinct groups of patients. J Med Genet. 2011;48(1):1-9. doi:10.1136/jmg.2010.080382		28	Pt 25 already reported in Garcia-Cruz et al,2000. All patients has been re-analyzed with respect to previous publications.			Absent	PB	81	3.7			CK, FISH with 20p and 20q subtelomeric probes, SNP-array Illumina Human Hap550 BeadChip (average resolution 4,2 kb)
						13	PB	55	7.3			CK
						14	PB	40	5	2.5		CK, FISH with 20p and 20q subtelomeric probes, SNP-array Illumina Human Hap550 BeadChip (average resolution 4,2 kb)
						12	PB	30	13.3	3.3		CK, FISH with 20p and 20q subtelomeric probes, SNP-array Illumina Human Hap550 BeadChip (average resolution 4,2 kb)
						6	PB	50	18			CK
						11	PB	25	20			CK, FISH with 20p and 20q subtelomeric probes, SNP-array Illumina Human Hap550 BeadChip (average resolution 4,2 kb)
						6	PB	20	25			CK, FISH with 20p and 20q subtelomeric probes, FISH with telomeri , SNP-array Illumina Human Hap550 BeadChip (average resolution 4,2 kb)
						4.8	PB	20	25			CK, FISH with 20p and 20q subtelomeric probes, FISH with telomeric probes , SNP-array Illumina Human Hap550 BeadChip (average resolution 4,2 kb)
						8	PB	30	30			CK
						12	PB	20	35			CK, FISH with 20p and 20q subtelomeric probes, FISH with telomeric probes , SNP-array Illumina Human Hap550 BeadChip (average resolution 4,2 kb)
						5	PB	20	35			CK
						8	PB	50	40			CK
						6	PB	33	42.4			CK
						4	PB	30	43.3			CK
						6	PB	30	26.7	16.7	3 duplicated r(20)	CK, FISH with 20p and 20q subtelomeric probes, FISH with telomeric probes, SNP-array Illumina Human Hap550 BeadChip (average resolution 4,2 kb)
						6.5	PB	30	40	3.3	3 duplicated r(20)	CK, FISH with telomeric probes, SNP-array Illumina Human Hap550 BeadChip (average resolution 4,2 kb)
						4	PB	20	45	10		CK, SNP-array Illumina Human Hap550 BeadChip (average resolution 4,2 kb)
						5	PB	20	45	10		CK, FISH with 20p and 20q subtelomeric probes, FISH with telomeric probes, SNP-array Illumina Human Hap550 BeadChip (average resolution 4,2 kb)
						8	PB	20	50		5 duplicated r(20)	CK, FISH with telomeric probes, SNP-array Illumina Human Hap550 BeadChip (average resolution 4,2 kb)
						6	PB	30	56.7			CK, SNP-array Illumina Human Hap550 BeadChip (average resolution 4,2 kb)
						6	PB	20	80	5	5 duplicated r(20)	CK, FISH with 20p and 20q subtelomeric probes, FISH with telomeric probes, SNP-array Illumina Human Hap550 BeadChip (average resolution 4,2 kb)
						2	PB	30	83.3	13.3	3 duplicated r(20)	CK, FISH with 20p and 20q subtelomeric probes, FISH with telomeric probes, SNP-array Illumina Human Hap550 BeadChip (average resolution 4,2 kb)	20p and 20q telomeric and subtelomeric microdeletion
						0.003	PB	20	85	5	10 duplicated r(20)	CK, FISH with 20p and 20q subtelomeric probes, FISH with telomeric probes, SNP-array Illumina Human Hap550 BeadChip (average resolution 4,2 kb)	Telomeric and 20q subtelomeric microdeletion
						8	PB	30	86.7	13.3		CK, SNP-array Illumina Human Hap550 BeadChip (average resolution 4,2 kb)	20p subtelomeric microdeletion
						2.2	PB	19	90	5	5 duplicated r(20)	CK, FISH with 20p and 20q subtelomeric probes, FISH with telomeric probes, SNP-array Illumina Human Hap550 BeadChip (average resolution 4,2 kb)	Telomeric and 20q subtelomeric microdeletion
						0.2	PB	20	90	10		CK, FISH with 20p and 20q subtelomeric probes, FISH with telomeric probes, SNP-array Illumina Human Hap550 BeadChip (average resolution 4,2 kb)	Telomeric deletion, 20p subtelomeric microdeletion/duplication, 20q subtelomeric microdeletion
						2.5	PB	30	90	10		CK, SNP-array Illumina Human Hap550 BeadChip (average resolution 4,2 kb)	20p subtelomeric microdeletion, 20q subtelomeric microdeletion/duplication
							PB	20	100			CK, FISH with 20p and 20q subtelomeric probes, FISH with telomeric probes, SNP-array Illumina Human Hap550 BeadChip (average resolution 4,2 kb)	Telomeric and 20p subtelomeric microdeletion
Giardino D, Vignoli A, Ballarati L, et al. Genetic investigations on 8 patients affected by ring 20 chromosome syndrome. BMC Med Genet. 2010;11:146. Published 2010 Oct 12. doi:10.1186/1471-2350-11-146		8	. Pts 1,7 and 8 already reported in Canevini et al, 1998 (Pts 1 and 7, Familial case). . Pts 2 and 3 aleady reported in Vignoli et al,2009 . Pt 6 Prenatal diagnosis. All patients have been re-analyzed with respect to previous publications.	M (son)	30	5	PB	60	71			CK, FISH with chr20 alphoid probe, FISH with 20p and 20q subtelomeric probes, FISH with telomeric probes, BAC FISH with CHRNA4 and KCNQ2 probes, CGH-array Agilent 244A (average resolution ~30kb), molecular analysis of polymorphic loci for UPD test	no imbalances on chromosome 20, no UPD
							FF	30	81
				F	22	4	PB	60	67				no imbalances on chromosome 20, no UPD
							FF	30	58
				F	13	9	PB	60	42				no imbalances on chromosome 20, no UPD
							FF	30	46
				F	19	12	PB	60	42				no imbalances on chromosome 20, no UPD
							FF	30	37
				F	16	10	PB	60	34				no imbalances on chromosome 20, no UPD
							FF	30	5
				F	3	Absent	PB	60	30				no imbalances on chromosome 20, no UPD
							CVS		60
							AF		14
							FF	30	Absent
				F (mother)	59	11	PB	60	9				no imbalances on chromosome 20, no UPD
							FF	30	0
				M	21	17	PB	60	8				no imbalances on chromosome 20, no UPD
							FF	30	3
Del Sole A, Chiesa V, Lucignani G, et al. Exploring dopaminergic activity in ring chromosome 20 syndrome: a SPECT study. Q J Nucl Med Mol Imaging. 2010;54(5):564-569. PMID: 20927024.			.Pts 1, 2 and 3 already reported in Canevini et al, 1998 .Pts 4 and 5 already reported in Vignoli et al. 2009. All patients have been re-analyzed in Giardino et al, 2010	M	29	5	PB		83			CK
				F	58	11	PB		12			CK
				M	34	21	PB		13			CK
				F	16	10	PB		34			CK
				F	21	4	PB		52			CK
Vignoli A, Canevini MP, Darra F, et al. Ring chromosome 20 syndrome: a link between epilepsy onset and neuropsychological impairment in three children. Epilepsia. 2009;50(11):2420-2427. doi:10.1111/j.1528-1167.2009.02176.x		1	Pts 2 and 3 have been re-analyzed in Giardino et al, 2010	F	12	7	PB	100	100			CK
				F	12	9	PB	100	53			CK
				F	20	4	PB	100	26			CK
Elghezal H, Hannachi H, Mougou S, Kammoun H, Triki C, Saad A. Ring chromosome 20 syndrome without deletions of the subtelomeric and CHRNA4-KCNQ2 genes loci. Eur J Med Genet. 2007;50(6):441-445. doi:10.1016/j.ejmg.2007.07.002		1		F	12	2	PB	20	70	7	8 duplicated r(20)	CK, FISH with whole chr20 painting probe, FISH with 20p and 20q subtelomeric probes, BAC FISH with CHRNA4 and KCNQ2 probes
Herrgård E, Mononen T, Mervaala E, et al. More severe epilepsy and cognitive impairment in the offspring of a mother with mosaicism for the ring 20 chromosome. Epilepsy Res. 2007;73(1):122-128. doi:10.1016/j.eplepsyres.2006.09.006		3	Familial case	F (mother)	42	24	PB	100	10			CK, FISH with 20p and 20q subtelomeric probes	no imbalances on chromosome 20
				F (daughter)	18	7	PB	100	40
				M (son)	17	5	PB	100	40
Zou YS, Van Dyke DL, Thorland EC, et al. Mosaic ring 20 with no detectable deletion by FISH with analysis: Characteristic seizure disorder and literature review. Am J Med Genet A. 2006;140(15):1696-1706. doi:10.1002/ajmg.a.31332		1		F	26	5	PB		19			CK, FISH with whole chr20 painting probe, FISH with subtel 20p e 20q, telomeric and centromeric probes, BAC CHRNA4 and KCNQ2 probes	no imbalances on chromosome 20
							BM		40
							FF		15
de Falco FA, Olivieri P, de Falco A, et al. Electroclinical evolution in ring chromosome 20 epilepsy syndrome: a case with severe phenotypic features followed for 25 years. Seizure. 2006;15(6):449-453. doi:10.1016/j.seizure.2006.03.004		1		F	46	21	PB		50	25 chr20 monosomy or double r(20)		CK, FISH with 20p and 20q subtelomeric probes	Subtelomeric deletions
Ville D, Kaminska A, Bahi-Buisson N, et al. Early pattern of epilepsy in the ring chromosome 20 syndrome. Epilepsia. 2006;47(3):543-549. doi:10.1111/j.1528-1167.2006.00465.x		6		M	2-18 months	2 hours since birth			100			CK
				M	15	6			43			CK
				M	24	5			77			CK
				F	13	?			40			CK
				M	12	5			80			CK
				M	13	8			22			CK
Parr JR, Pang K, Mollett A, et al. Epilepsy responds to vagus nerve stimulation in ring chromosome 20 syndrome. Dev Med Child Neurol. 2006;48(1):80. doi:10.1017/S0012162206240167		1		F	9	5			80			CK
Locharernkul C, Ebner A, Promchainant C. Ring chromosome 20 with nonconvulsive status epilepticus: electroclinical correlation of a rare epileptic syndrome. Clin EEG Neurosci. 2005;36(3):151-160. doi:10.1177/155005940503600305		2		F	25	12	PB		20			CK
				F	37	15	PB		20			CK
Alpman A, Serdaroglu G, Cogulu O, Tekgul H, Gokben S, Ozkinay F. Ring chromosome 20 syndrome with intractable epilepsy. Dev Med Child Neurol. 2005;47(5):343-346. doi:10.1017/s0012162205000642		1		M	14	18 months	PB	200	100			CK
Macleod S, Mallik A, Tolmie JL, Stephenson JB, O'Regan ME, Zuberi SM. Electro-clinical phenotypes of chromosome disorders associated with epilepsy in the absence of dysmorphism. Brain Dev. 2005;27(2):118-124. doi:10.1016/j.braindev.2003.10.006		4	All patients with mosaic r(20). Percentages not reported	F	7	4						CK
				M	10	8						CK
				M	8	5						CK
				M	13	6						CK
Nishiwaki T, Hirano M, Kumazawa M, Ueno S. Mosaicism and phenotype in ring chromosome 20 syndrome. Acta Neurol Scand. 2005;111(3):205-208. doi:10.1111/j.1600-0404.2005.00298.x		1		F	36	17	PB		13	3		CK
Biraben A, Semah F, Ribeiro MJ, Douaud G, Remy P, Depaulis A. PET evidence for a role of the basal ganglia in patients with ring chromosome 20 epilepsy. Neurology. 2004;63(1):73-77. doi:10.1212/01.wnl.0000132840.40838.13	14	14		F	29	7			25			CK
				M	17	5			22			CK
				M	18	8			37			CK
				M	20	8			11			CK
				F	25	6			37			CK
				M	16	9			16			CK
				M	16	6			43			CK
				M	22	2			0.5			CK
				M	24	8			50			CK
				F	14	9			31			CK
				F	27	7			50			CK
				F	28	14			6			CK
				M	20	4			77			CK
				M	16	4			18			CK
Tanaka N, Kamada K, Takeuchi F. Ictal magnetoencephalographic study in a patient with ring 20 syndrome. J Neurol Neurosurg Psychiatry. 2004;75(3):488-490. doi:10.1136/jnnp.2003.020438		1		M	18	8	PB	30	6.7			CK
Ortiz-Sáenz de Santa María MR, Barriuso-Pérez E, Soto-Alvarez MI, Moche-Loeri JA. Cromosoma 20 en anillo, hipersensibilidad al valproato y encefalopatía hiperamoniémica [Ring chromosome 20, hypersensitivity to valproate and hyperammonemic encephalopathy] [published correction appears in Rev Neurol. 2003 Nov 1-15;37(9):900]. Rev Neurol. 2003;37(8):733-735.		1	Manuscript in spanish	M	5	2	PB	20	100			CK
Chawla J, Sucholeiki R, Jones C, Silver K. Intractable epilepsy with ring chromosome 20 syndrome treated with vagal nerve stimulation: case report and review of the literature. J Child Neurol. 2002;17(10):778-780. doi:10.1177/08830738020170101805		1		F	6	1 day	PB		100			CK
Gomes Mda M, Lucca I, Bezerra SA, Llerena J Jr, Moreira DM. Epilepsy and ring chromosome 20: case report. Arq Neuropsiquiatr. 2002;60(3-A):631-635. doi:10.1590/s0004-282x2002000400022		1		M	12	21 months	PB	100	90		4 double r(20) 6 structurally abnormal r(20)	CK
García DM, Ortiz R, Gómez A, Barriuso E. Ring 20 chromosome syndrome with epilepsy and dysmorphic features: a case report. Epilepsia. 2001;42(12):1607-1610. doi:10.1046/j.1528-1157.2001.29700.x		1		M	3	2	PB	100	100			CK
Serrano-Castro PJ. Ring chromosome 20 epilepsy syndrome in children: electroclinical features. Neurology. 2002;58(6):987. doi:10.1212/wnl.58.6.987		1	Patient reported in Serrano-Castro et al, 2001
Augustijn PB, Parra J, Wouters CH, Joosten P, Lindhout D, van Emde Boas W. Ring chromosome 20 epilepsy syndrome in children: electroclinical features. Neurology. 2001;57(6):1108-1111. doi:10.1212/wnl.57.6.1108	4	4		F	13	11	PB		68			CK
				F	12	3	PB		12			CK
				M	13	11	PB		14			CK
				F	8	8	PB		28			CK
Serrano-Castro PJ, Aguilar-Castillo MJ, Olivares-Romero J, Jiménez-Machado R, Molina-Aparicio MJ. Cromosoma 20 en anillo: una canalopatía epiléptica? [Ring chromosome 20: an epileptic channel disorder?]. Rev Neurol. 2001;32(3):237-241.		1	Manuscipt in spanish	F	40	5	PB	28	53			CK
García-Cruz D, Vásquez AI, Perez-Rulfo D, et al. Ring-20-syndrome and loss of telomeric regions. Ann Genet. 2000;43(3-4):113-116. doi:10.1016/s0003-3995(00)01027-3		1		M	10	3	PB	100	95	2	1 double-sized r(20) 1 small r(20)	CK
Roubertie A, Petit J, Genton P. Chromosome 20 en anneau: un syndrome épileptique identifiable. A propos de 2 cas [Ring chromosome 20: an identifiable epileptic syndrome]. Rev Neurol (Paris). 2000;156(2):149-153.			Manuscript in french									CK
Petit J, Roubertie A, Inoue Y, Genton P. Non-convulsive status in the ring chromosome 20 syndrome: a video illustration of 3 cases. Epileptic Disord. 1999;1(4):237-241. PMID: 10937160.		3		M	22	8	PB		50			CK
				F	33	5	PB		48			CK
				F	43	4	PB	100	10	2	1 dicentric r(20)	CK
Canevini MP, Sgro V, Zuffardi O, et al. Chromosome 20 ring: a chromosomal disorder associated with a particular electroclinical pattern. Epilepsia. 1998;39(9):942-951. doi:10.1111/j.1528-1157.1998.tb01443.x		3	All patients have been re-analyzed in Giardino et al, 2010. See also Del Sole et al, 2010	M	17	5	PB	100	13			CK, FISH with subtelomeric cosmid and PAC probe and with telomeric probe	no imbalances on chromosome 20
							LCL	35	63
				M	44	11	PB	100	12			CK
				F	21	9	PB	80	16			CK, FISH with subtelomeric cosmid and PAC probe and with telomeric probe	no imbalances on chromosome 20
							LCL	100	0
							FF	100	7
Kobayashi K, Inagaki M, Sasaki M, Sugai K, Ohta S, Hashimoto T. Characteristic EEG findings in ring 20 syndrome as a diagnostic clue. Electroencephalogr Clin Neurophysiol. 1998;107(4):258-262. doi:10.1016/s0013-4694(98)00069-8		2		F	22	9	PB	30	87			CK
							FF		0
				M	22	6	PB		30			CK
Yamadera H, Kobayashi K, Sugai K, Suda H, Kaneko S. A study of ring 20 chromosome karyotype with epilepsy. Psychiatry Clin Neurosci. 1998;52(1):63-68. doi:10.1111/j.1440-1819.1998.tb00974.x		1		F	25	2	PB	30	87			CK
Inoue Y, Fujiwara T, Matsuda K, et al. Ring chromosome 20 and nonconvulsive status epilepticus. A new epileptic syndrome. Brain. 1997;120 ( Pt 6):939-953. doi:10.1093/brain/120.6.939		6		F	14	8	PB	20	20			CK
				M	13	3	PB	30	53
				F	21	14	PB	20	25
				F	28	7	PB	20	40
				F	31	7	PB	50	26		1 47,XX,+20
				M	25	11	PB	30	10
Takahashi Y, Shigematsu H, Kubota H, et al. Nonphotosensitive video game-induced partial seizures. Epilepsia. 1995;36(8):837-841. doi:10.1111/j.1528-1157.1995.tb01623.x		1		M	9	3	PB		not reported			CK
Holopainen I, Penttinen M, Lakkala T, Aärimaa T. Ring chromosome 20 mosaicism in a girl with complex partial seizures. Dev Med Child Neurol. 1994;36(1):70-73. doi:10.1111/j.1469-8749.1994.tb11768.x		1		F	11	7	PB	50	20			CK
							FF	50	6
Brandt CA, Kierkegaard O, Hindkjaer J, Jensen PK, Pedersen S, Therkelsen AJ. Ring chromosome 20 with loss of telomeric sequences detected by multicolour PRINS. Clin Genet. 1993;44(1):26-31. doi:10.1111/j.1399-0004.1993.tb03837.x		1		M	2	2	PB	11	100	7 (FISH)	2 FISH: double r(20)	CK, FISH with p20Z1 probe (Baldini et al. 1992)
							FF	10	100
Lancman ME, Penry JK, Asconape JJ, Brotherton TA. Number 20 ring chromosome: a case with complete seizure control. J Child Neurol. 1993;8(2):186-187. doi:10.1177/088307389300800214		1		M	15	Neonatal	PB	20	100			CK
Pezzolo A, Gimelli G, Cohen A, et al. Presence of telomeric and subtelomeric sequences at the fusion points of ring chromosomes indicates that the ring syndrome is caused by ring instability. Hum Genet. 1993;92(1):23-27. doi:10.1007/BF00216140				F	6	Early childhood	PB	100	100			CK, FISH with telomeric probes
							PB 2 years before	112	89	6	5 double r(20)
							FF 2 years before	25	100
Halal F, Chitayat D, Parikh H, et al. Ring chromosome 20 and possible assignment of the structural gene encoding human carboxypeptidase-L to the distal segment of the long arm of chromosome 20. Am J Med Genet. 1992;43(3):576-579. doi:10.1002/ajmg.1320430314		1		M	14	8			100			CK
Back E, Voiculescu I, Brünger M, Wolff G. Familial ring (20) chromosomal mosaicism. Hum Genet. 1989;83(2):148-154. doi:10.1007/BF00286708		3	Familial case	M (son)	15	23 months	PB	543	87.5	3.5	4,4 Di- or polycentric (multiple) rings	CK
							FF	200	65.5	4.5	3,5 Di- or polycentric (multiple) rings	CK
				F (daughter)	16	2	PB	569	66.6	3.5	2,3 Di- or polycentric (multiple) rings	CK
							FF	492	22	2		CK
				F (mother)	54	Absent	PB	580	31.2	1.2	0,4 Di- or polycentric (multiple) rings	CK
							FF	416	33.7	1.2	0,7 Di- or polycentric (multiple) rings	CK
Thomsen SG, Petersen MB, Andersen EA, ostergaard GZ, Lindenberg S. A case of the ring 20 syndrome. Ann Genet. 1989;32(2):111-113. PMID: 2757359.		1	Data extrapolated from Yamadera et al, 1998	F	11 months	2 days			80			CK
Porfirio B, Valorani MG, Giannotti A, Sabetta G, Dallapiccola B. Ring 20 chromosome phenotype. J Med Genet. 1987;24(6):375-377. doi:10.1136/jmg.24.6.375		1		M	15 months	Absent	PB	120	100			CK
Burnell RH, Stern LM, Sutherland GR. A case of ring 20 chromosome with cardiac and renal anomalies. Aust Paediatr J. 1985;21(4):285-286. doi:10.1111/j.1440-1754.1985.tb00167.x		1		F		3 days			100			CK
Stewart JM, Cavanagh N, Hughes DT. Ring 20 chromosome in a child with seizures, minor anomalies, and retardation. Arch Dis Child. 1979;54(6):477-479. doi:10.1136/adc.54.6.477		1		M	16 months	1	PB	24	91			CK
Jalbert P, Jalbert H, Sele B, et al. Chromosome 20 en anneau: un nouveau syndrome [Ring-20 chromosome: a new syndrome]. Ann Genet. 1977;20(4):258-262.		5	Data extrapolated from Yamadera et al, 1998	F	10	5	PB	75	60			CK
Herva R, Saarinen I, Leikkonen L. The r(20) syndrome. J Med Genet. 1977;14(4):281-283. doi:10.1136/jmg.14.4.281		1		F	21	5	PB	100	90	1		CK
							BM	100	90	2		CK
Faed M, Morton HG, Robertson J. Ring F chromosome mosaicism (46,XY,20r-46,XY) in an epileptic child without apparent haematological disease. J Med Genet. 1972;9(4):470-473. doi:10.1136/jmg.9.4.470		1		M	12	4	PB 48h	30	43		Few cells with enlarged or duplicated r(20)	CK
							PB 72h	30	60			CK
							FF	10	30			CK
Atkins L, Miller WL, Salam M. A ring-20 chromosome. J Med Genet. 1972;9(3):377-380. doi:10.1136/jmg.9.3.377		1		M	7	4 months	PB	50	94	6		CK
							PB 1 week later	32	100
